# Supplementary material for: The Impact of TRIM67 Knockout on Early Intestinal Antimicrobial Capacity in Mice Infected with Salmonella enterica serovar Typhimurium ATCC 14028
Source: Microorganisms. 2025 May 29;13(6):1267. doi: 10.3390/microorganisms13061267 (PMC12195278; doi:10.3390/microorganisms13061267)
Supplement: Supplementary file 1 [file microorganisms-13-01267-s001.zip]

Archive with 1 entries (1 files):
- Supplements-microorganisms-3567567.pdf
